# Supplementary material for: Anaesthesia-Induced Transcriptomic Changes in the Context of Renal Ischemia Uncovered by the Use of a Novel Clamping Device
Source: Int J Mol Sci. 2021 Sep 11;22(18):9840. doi: 10.3390/ijms22189840 (PMC8464990; doi:10.3390/ijms22189840)
Supplement: Supplementary file 1 [file ijms-22-09840-s001.zip]

Archive with 13 entries (13 files):
- Figure S1.tif
- Figure S2.tif
- Figure S3.tif
- Figure S4.tif
- Figure S5.tif
- Table S1.doc
- Table S2.xlsx
- Table S3.xlsx
- Table S4.xlsx
- Table S5.xlsx
- Table S6.xlsx
- Table S7.xlsx
- Video S1.mp4
