# Supplementary material for: Anaesthesia-Induced Transcriptomic Changes in the Context of Renal Ischemia Uncovered by the Use of a Novel Clamping Device
Source: Int J Mol Sci. 2021 Sep 11;22(18):9840. doi: 10.3390/ijms22189840 (PMC8464990; doi:10.3390/ijms22189840)
Supplement: Supplementary file 1 [file ijms-22-09840-s001.zip › Table S2.xlsx]

## Sheet: Feuil1
Table S2. Enrichment of KEGG pathways with ischemia regulated genes.
Id	Name	ConceptType	#Genes	Coeff	OddsRatio	P-Value	FDR	Enriched	SigGenes
mmu01100	Metabolic pathways	KEGG	495	0.21309	1.2375	4.68718e-21	9.88994e-19	enriched	230163, 12716, 11947, 17449, 228033, 18293, 229709, 11429, 212862, 18746, 11674, 18534, 66945, 224020, 18478, 14042, 14645, 18655, 18263, 74340, 58810, 60525, 18563, 14598, 75735, 227197, 21351, 20014, 67092, 246277, 74754, 104776, 11946, 103534, 269951, 170718, 110446, 226646, 14660, 108037, 17995, 16548, 14423, 20917, 20020, 17448, 78920, 11430, 235582, 68349, 20773, 27388, 11966, 12359, 50790,…
mmu00280	Valine, leucine and isoleucine degradation	KEGG	33	0.374212	1.45385	2.03864e-12	2.15076e-10	enriched	104776, 110446, 13382, 58875, 56357, 208715, 110821, 268860, 66904, 72039, 11669, 11671, 113868, 15108, 67041, 12039, 11409, 66948, 15356, 110695, 56752, 231086, 78038, 15360, 74147, 11992, 15107, 11364, 93747, 66885, 12040, 13171
mmu00650	Butanoate metabolism	KEGG	19	0.356982	1.42901	3.35669e-08	2.36087e-06	enriched	110446, 233799, 208715, 20216, 268860, 18597, 67041, 11409, 15356, 272428, 15360, 74147, 78894, 71911, 15107, 69772, 93747, 68263
mmu00260	Glycine, serine and threonine metabolism	KEGG	20	0.330762	1.39203	2.59329e-07	1.36796e-05	enriched	67092, 108037, 235582, 13382, 192166, 104174, 218865, 110695, 27364, 236539, 12411, 19193, 26912, 107272, 17161, 74129, 20425, 434437, 268782
mmu00380	Tryptophan metabolism	KEGG	19	0.308323	1.36114	3.77582e-06	0.000132783	enriched	18293, 110446, 12359, 11669, 11671, 13078, 110695, 56752, 21743, 22375, 74147, 107766, 15107, 270076, 93747, 266645, 17161, 23923
mmu00072	Synthesis and degradation of ketone bodies	KEGG	7	0.416764	1.51704	6.19506e-06	0.000154284	enriched	110446, 208715, 67041, 15356, 15360, 71911, 69772
mmu00640	Propanoate metabolism	KEGG	22	0.288551	1.33449	6.51873e-06	0.000154284	enriched	60525, 104776, 110446, 20917, 110821, 268860, 20916, 66904, 11669, 11671, 107476, 16828, 56451, 110695, 56752, 74147, 68738, 11364, 16832, 93747
mmu00410	beta-Alanine metabolism	KEGG	12	0.349489	1.41834	6.58082e-06	0.000154284	enriched	268860, 11669, 11671, 103149, 110695, 56752, 74147, 99586, 11364, 93747, 338403
mmu00071	Fatty acid degradation	KEGG	27	0.265429	1.30399	1.0376e-05	0.000218933	enriched	110446, 11430, 50790, 11522, 11669, 11671, 113868, 12896, 11409, 11532, 110695, 56752, 231086, 14081, 433256, 74147, 15107, 11364, 270076, 93747, 74205, 66885
mmu00040	Pentose and glucuronate interconversions	KEGG	10	0.359397	1.43247	1.42664e-05	0.00025085	enriched	102448, 22235, 11669, 216558, 11671, 68631, 66646, 67880, 14187, 100559
mmu04146	Peroxisome	KEGG	43	0.218678	1.24443	2.69362e-05	0.000437195	enriched	269951, 20656, 11430, 12359, 50790, 228061, 19305, 19299, 67420, 15488, 26458, 54683, 28200, 20655, 113868, 51798, 72129, 22436, 15356, 19300, 18634, 18633, 12908, 14081, 433256, 74114, 74147, 13850, 20280, 19193, 56535, 17527, 224824, 67993, 74205, 93734, 16922
mmu05012	Parkinson's disease	KEGG	51	0.200786	1.22236	4.89e-05	0.000688702	enriched	11947, 228033, 22201, 66945, 11740, 227197, 11946, 226646, 17995, 11739, 68349, 11951, 17993, 12858, 22333, 57320, 66218, 67680, 20463, 67003, 72900, 12857, 11949, 22273, 66142, 67130, 66694, 22195, 66725, 66445, 110877, 66594, 104130, 67273, 17992, 68943, 67530, 11957, 66108, 66916, 11950, 67184, 75406
mmu04974	Protein digestion and absorption	KEGG	37	0.224211	1.25133	4.89598e-05	0.000688702	enriched	11928, 12842, 11931, 17287, 20541, 16529, 12843, 50934, 67760, 12825, 13482, 12826, 17380, 20510, 12827, 12835, 12832, 17288, 12831, 74338, 215335, 20540, 12816, 105243, 30962, 20532, 12819, 12822, 12829, 70008
mmu00770	Pantothenate and CoA biosynthesis	KEGG	8	0.364429	1.43969	5.51483e-05	0.000727268	enriched	75735, 211347, 103149, 71743, 209558, 99586
mmu00052	Galactose metabolism	KEGG	17	0.282442	1.32637	8.55908e-05	0.00100331	enriched	15275, 18642, 216558, 72157, 14377, 232714, 74246, 14387, 12091, 56421, 14187, 69976, 76051
mmu00620	Pyruvate metabolism	KEGG	28	0.234259	1.26397	0.000142151	0.00157862	enriched	17449, 18746, 18534, 60525, 18563, 110446, 17448, 13382, 18597, 11669, 17436, 11671, 107476, 109264, 16828, 14651, 18770, 110695, 56752, 235339, 74551, 76238, 68738, 52815, 16832, 14187, 68263
mmu00190	Oxidative phosphorylation	KEGG	58	0.166901	1.18164	0.000628238	0.00581253	enriched	11947, 228033, 66945, 227197, 11946, 226646, 17995, 68349, 11966, 11951, 17993, 11973, 12858, 11964, 108664, 114143, 66218, 67680, 11975, 20463, 67003, 140494, 72900, 12857, 11949, 22273, 11972, 66142, 67130, 73834, 110935, 11944, 66694, 66445, 66594, 104130, 67273, 17992, 67530, 11957, 66108, 66916, 11950, 67184, 68775, 226139, 75406, 74776
mmu00531	Glycosaminoglycan degradation	KEGG	6	0.353345	1.42382	0.000632743	0.00581253	enriched	15212, 75612, 50917, 12091, 15211, 15587
mmu00561	Glycerolipid metabolism	KEGG	15	0.265174	1.30366	0.000654998	0.00581253	enriched	58810, 16956, 235582, 11669, 67800, 28169, 11671, 110695, 56752, 110197, 14187
mmu04640	Hematopoietic cell lineage	KEGG	13	0.277456	1.31977	0.00066114	0.00581253	enriched	12527, 16403, 16400, 16402, 17380, 12491, 12978, 109700, 14969, 16790
mmu00340	Histidine metabolism	KEGG	8	0.312772	1.36721	0.00114253	0.00964297	enriched	11669, 11671, 110695, 56752, 71670, 243537, 17161, 338403
mmu03320	PPAR signaling pathway	KEGG	31	0.19638	1.21699	0.00156952	0.0127373	enriched	22190, 18534, 16956, 16202, 11430, 50790, 26458, 17436, 20182, 113868, 12896, 56473, 20181, 12491, 74551, 14081, 433256, 15360, 20249, 74147, 20280, 11364, 74205, 22259
mmu00511	Other glycan degradation	KEGG	9	0.282815	1.32686	0.00186163	0.0145483	enriched	71665, 15212, 18010, 12091, 15211, 17159, 66848
mmu04512	ECM-receptor interaction	KEGG	45	0.166676	1.18137	0.00233981	0.0176322	enriched	12842, 21825, 20750, 16777, 16412, 16410, 12843, 16403, 16400, 12825, 226519, 16402, 12826, 16420, 11603, 14268, 12827, 12835, 21923, 12832, 16776, 12831, 12491, 192897, 16782, 109700, 104099, 16404, 16774, 19699, 320910, 12829, 20969, 241226
mmu04610	Complement and coagulation cascades	KEGG	6	0.3252	1.38431	0.00247681	0.0180209	enriched	12266, 18816, 14161, 14962, 230558
mmu00020	Citrate cycle (TCA cycle)	KEGG	27	0.198383	1.21943	0.00264092	0.0185744	enriched	17449, 18293, 11429, 18534, 66945, 18563, 269951, 170718, 20917, 17448, 78920, 13382, 15929, 18597, 20916, 67680, 11428, 67834, 56451, 14194, 235339, 74551, 68263
mmu00604	Glycosphingolipid biosynthesis - ganglio series	KEGG	6	0.319847	1.37692	0.00315529	0.0214764	enriched	11416, 15212, 20449, 12091, 15211, 20444
mmu04977	Vitamin digestion and absorption	KEGG	5	0.329311	1.39001	0.00453933	0.0293278	enriched	238055, 20522, 21452, 65969, 17250
mmu04940	Type I diabetes mellitus	KEGG	7	0.296874	1.34565	0.00458681	0.0293278	enriched	15510, 15040, 14960, 12876, 14969, 19275
mmu00830	Retinol metabolism	KEGG	11	0.253499	1.28853	0.00553221	0.0328501	enriched	11522, 13087, 13086, 28200, 11532, 67442, 20148, 19683, 100559
mmu05410	Hypertrophic cardiomyopathy (HCM)	KEGG	38	0.164535	1.17885	0.00560476	0.0328501	enriched	11461, 11465, 11938, 59069, 20541, 16412, 16410, 11421, 108079, 22004, 16905, 16403, 16400, 12289, 16402, 16420, 12297, 19079, 21809, 192897, 105787, 109700, 12288, 104099, 16404, 320910, 140781, 241226
mmu04514	Cell adhesion molecules (CAMs)	KEGG	31	0.172529	1.18831	0.00746021	0.0414238	enriched	15040, 20340, 16412, 16410, 16403, 54725, 216856, 53624, 16728, 12550, 14960, 58187, 19274, 14969, 17967, 104099, 12737, 12558, 12738, 320910, 20969, 83964, 241226
mmu00982	Drug metabolism - cytochrome P450	KEGG	17	0.212492	1.23676	0.00787211	0.0425901	enriched	14858, 11522, 13087, 13086, 13106, 14261, 14872, 11532, 17161, 14865, 100559, 14263, 55990
mmu00790	Folate biosynthesis	KEGG	4	0.336562	1.40013	0.00810865	0.0427731	enriched	110391, 13361, 11647
mmu05222	Small cell lung cancer	KEGG	53	0.136264	1.14598	0.0103764	0.0497597	enriched	19211, 11651, 12675, 16777, 16412, 16410, 12048, 14083, 17344, 22031, 16403, 16400, 18035, 226519, 56469, 18706, 12826, 23797, 20182, 12567, 14268, 12827, 16150, 12566, 16776, 20181, 16151, 17869, 13557, 19697, 16782, 18033, 54124, 16774, 12829, 12571
