# Supplementary material for: Anaesthesia-Induced Transcriptomic Changes in the Context of Renal Ischemia Uncovered by the Use of a Novel Clamping Device
Source: Int J Mol Sci. 2021 Sep 11;22(18):9840. doi: 10.3390/ijms22189840 (PMC8464990; doi:10.3390/ijms22189840)
Supplement: Supplementary file 1 [file ijms-22-09840-s001.zip › Table S3.xlsx]

## Sheet: Feuil1
Table S3. Enrichment of KEGG pathways with genes upregulated or downoregulated by ischemia (directional analysis).
Id	Name	ConceptType	#Genes	Coeff	OddsRatio	P-Value	FDR	Direction	SigGenes
mmu04010	MAPK signaling pathway	KEGG	158	-0.187467	0.829057	1.37621e-09	3.62974e-08	down	15481, 110651, 11651, 15511, 286940, 192176, 26921, 20807, 68794, 19353, 12675, 26416, 66922, 11909, 109880, 20662, 26405, 17164, 215449, 19252, 14182, 21812, 11911, 12289, 30957, 17165, 235584, 330177, 70686, 23797, 26397, 12297, 18750, 102626, 26401, 20111, 26406, 13197, 16150, 18176, 13645, 16476, 14784, 21813, 17260, 56613, 16653, 21809, 240672, 14673, 26412, 17869, 16151, 67603, 18034, 19099…
mmu04510	Focal adhesion	KEGG	134	-0.183104	0.832681	2.44921e-08	4.69804e-07	down	11461, 60595, 11465, 19211, 12387, 109711, 12842, 22330, 67268, 11855, 11651, 286940, 22339, 12334, 11848, 16001, 21825, 192176, 20750, 16202, 68794, 19353, 16777, 16412, 16410, 67938, 14083, 109880, 70549, 20662, 12843, 215449, 19878, 16403, 16400, 12825, 56637, 22323, 226519, 330662, 16402, 18706, 20779, 12826, 20416, 23797, 16420, 18750, 14268, 12827, 13645, 16476, 14784, 21923, 12835, 12832, …
mmu05222	Small cell lung cancer	KEGG	60	-0.231815	0.793093	9.1595e-08	1.48666e-06	down	19211, 11651, 12675, 16777, 16412, 16410, 12048, 14083, 17344, 22031, 16403, 16400, 18035, 226519, 56469, 18706, 12826, 23797, 20182, 12567, 14268, 12827, 16150, 12566, 16776, 20181, 17869, 16151, 13557, 19697, 16782, 18033, 54124, 16774, 12571, 12829, 16780, 22030
mmu04810	Regulation of actin cytoskeleton	KEGG	127	-0.169699	0.843918	4.24471e-07	5.95277e-06	down	11461, 17886, 60595, 11465, 12631, 17698, 18643, 109711, 22350, 76709, 22330, 67268, 29875, 11848, 76884, 11789, 19353, 14674, 11867, 77579, 16412, 16410, 67938, 66922, 242687, 14083, 109880, 20430, 216963, 20662, 19684, 14182, 19878, 68089, 16403, 16400, 330662, 16402, 18706, 56378, 16420, 12988, 237860, 20259, 14268, 71960, 18176, 13645, 16653, 108083, 16801, 14673, 23920, 192897, 109700, 16885…
mmu05200	Pathways in cancer	KEGG	194	-0.139787	0.869544	1.00986e-06	1.24907e-05	down	19211, 12387, 12385, 56717, 16451, 11651, 22339, 11848, 16001, 20848, 15251, 22027, 11789, 17127, 59069, 19353, 12675, 16777, 16412, 16410, 12048, 112406, 14083, 109880, 11350, 13819, 17344, 20662, 15519, 20525, 16480, 319757, 14182, 18510, 22031, 16403, 16400, 21812, 56637, 19401, 18035, 24069, 226519, 56469, 56044, 18706, 13544, 12826, 72993, 12606, 19206, 23797, 20182, 18750, 12159, 12567, 130…
mmu05142	Chagas disease (American trypanosomiasis)	KEGG	53	-0.221328	0.801454	1.16678e-06	1.29574e-05	down	11651, 14678, 17127, 51792, 12675, 12317, 26416, 11421, 19053, 21812, 18035, 18706, 18797, 23797, 71978, 18795, 18798, 16150, 16476, 12266, 21813, 21809, 16151, 19697, 18033, 14681, 26415, 17874, 18787, 14281
mmu04512	ECM-receptor interaction	KEGG	50	-0.215815	0.805884	3.78124e-06	3.62655e-05	down	12842, 21825, 20750, 16777, 16412, 16410, 12843, 16403, 16400, 12825, 226519, 16402, 12826, 16420, 11603, 14268, 12827, 21923, 12835, 12832, 12831, 16776, 192897, 12491, 16782, 109700, 104099, 16404, 20969, 16774, 320910, 19699, 12829, 21826, 241226, 15529, 16780
mmu05100	Bacterial invasion of epithelial cells	KEGG	55	-0.206079	0.813769	5.58872e-06	5.12704e-05	down	11461, 11465, 12387, 12385, 76709, 22330, 11848, 13043, 13430, 16202, 19353, 11867, 16412, 242687, 14083, 68089, 330662, 16402, 18706, 20779, 56378, 20416, 12488, 14268, 12402, 208650, 12550, 67771, 12390
mmu04722	Neurotrophin signaling pathway	KEGG	88	-0.173589	0.840642	7.08641e-06	6.23014e-05	down	56484, 110651, 11651, 11848, 77480, 19353, 22628, 26416, 109880, 192662, 11350, 20662, 17164, 215449, 94275, 56637, 11911, 18035, 22629, 18706, 108058, 20416, 23797, 12988, 26401, 20111, 26406, 16150, 18176, 16476, 14784, 18213, 56613, 16653, 16367, 19697, 12323, 18033, 26408, 18049, 234779, 26415
mmu05220	Chronic myeloid leukemia	KEGG	59	-0.198072	0.820311	8.35111e-06	7.04834e-05	down	11651, 17127, 12675, 12048, 109880, 11350, 20662, 21812, 18035, 18706, 20416, 23797, 12567, 13017, 12402, 16150, 18176, 208650, 14784, 21813, 14389, 16653, 21809, 17869, 16151, 13557, 19697, 18033, 12571
mmu05146	Amoebiasis	KEGG	47	-0.211907	0.80904	9.82099e-06	7.58773e-05	down	60595, 109711, 12842, 22330, 16777, 14083, 12843, 19349, 12825, 226519, 18706, 12826, 19345, 18797, 18750, 14268, 18795, 18798, 12827, 12832, 21809, 12831, 16776, 19697, 16782, 18033, 16774, 12829, 11847, 16780
mmu03010	Ribosome	KEGG	53	-0.203781	0.815641	9.89071e-06	7.58773e-05	down	16785, 19921, 11837, 67025, 19951, 76808, 20103, 20102, 20084, 22121, 67891, 319195, 27050, 19981, 20044, 65019, 19899, 76846, 19982, 110954, 27367, 20115, 56040, 67186, 20085, 19989, 20091, 114641, 67097, 20116, 268449, 67248, 267019, 20055, 20104, 68028, 19988
mmu04540	Gap junction	KEGG	54	-0.190577	0.826482	3.89889e-05	0.000257083	down	22151, 22154, 73710, 22145, 227613, 104318, 22143, 22146, 16438, 22142, 14678, 67951, 20662, 26405, 16440, 21872, 20779, 18797, 18750, 18795, 18798, 18176, 13645, 14784, 16653, 11515, 22152, 18591
mmu04380	Osteoclast differentiation	KEGG	60	-0.182418	0.833253	4.59092e-05	0.000293541	down	16451, 11651, 19353, 12675, 26416, 14284, 18412, 21812, 18035, 18706, 13057, 23797, 16477, 16150, 16476, 14784, 21813, 14389, 16151, 18034, 19697, 12978, 18033, 53859, 26399, 234779, 26415, 17060, 12702, 14281, 19698, 22030
mmu04530	Tight junction	KEGG	77	-0.164181	0.848589	6.40027e-05	0.000397193	down	11461, 17886, 60595, 11465, 19211, 12387, 109711, 12385, 67268, 11651, 14678, 11848, 13043, 51792, 77579, 67938, 66922, 12361, 19053, 21872, 13001, 56217, 20779, 23797, 18750, 71978, 12567, 71960, 75723, 18176, 18762, 53624, 16653, 21873, 22612, 18759, 74094, 58187, 68328, 70737, 12737, 16897, 12738, 20130, 83964
mmu03030	DNA replication	KEGG	18	-0.257045	0.773334	7.53779e-05	0.000454421	down	17217, 18968, 17216, 17215, 18973, 14156, 16881
mmu05145	Toxoplasmosis	KEGG	64	-0.168423	0.844996	0.00013784	0.000765373	down	15481, 16451, 11651, 15511, 14678, 20848, 12675, 16777, 16412, 26416, 12048, 16403, 18035, 226519, 18706, 23797, 26397, 16150, 21809, 16776, 16151, 14960, 19697, 16782, 18033, 14969, 53357, 26399, 16774, 14681, 26415, 17874, 15482, 16780
mmu04110	Cell cycle	KEGG	73	-0.159816	0.8523	0.000149867	0.00081082	down	21402, 17127, 20843, 22628, 11350, 20842, 56637, 22629, 12567, 17217, 13197, 104394, 12566, 13559, 55948, 21809, 19651, 211586, 17869, 12445, 69957, 13557, 12237, 17216, 17215, 12571
mmu04912	GnRH signaling pathway	KEGG	59	-0.170551	0.8432	0.000184659	0.000974077	down	16438, 26416, 20662, 26405, 16440, 11911, 12289, 20779, 108058, 18797, 26397, 18750, 18795, 26401, 18798, 26406, 18176, 16476, 14784, 16653, 17387, 12323, 12288, 53357, 11515, 18806, 26399, 26415
mmu05322	Systemic lupus erythematosus	KEGG	43	-0.186782	0.829625	0.000254354	0.00125521	down	60595, 109711, 15081, 26914, 319189, 319179, 319178, 20641, 12266, 20638, 319186, 14960, 319183, 319182, 14969, 319150, 319148, 319172, 319185, 319168, 319181
mmu04670	Leukocyte transendothelial migration	KEGG	58	-0.168093	0.845275	0.000263198	0.00126215	down	11461, 60595, 11465, 17698, 12387, 109711, 22350, 12385, 22330, 67268, 11855, 14678, 11848, 19353, 16412, 26416, 12388, 67938, 14083, 215449, 19878, 22323, 18706, 13057, 18750, 53624, 20315, 58187, 56508, 12737, 12738, 234779, 26415, 83964, 12767, 22329
mmu03013	RNA transport	KEGG	96	-0.135282	0.873469	0.0004094	0.00183794	down	18458, 75705, 13682, 13669, 16211, 56347, 55944, 13681, 18949, 218693, 230861, 20901, 27979, 68135, 71844, 53817, 13665, 66235, 230721, 226982, 103573, 27374, 19384, 218210, 70699, 66085, 13667, 433702, 18226, 224045, 19826, 75826, 107829, 227699, 71805, 13685, 60365, 108067, 68092, 56488
mmu04012	ErbB signaling pathway	KEGG	64	-0.155291	0.856166	0.000525585	0.002293	down	56717, 11651, 14083, 109880, 11350, 20662, 11352, 56637, 18706, 20779, 13867, 108058, 20416, 23797, 18750, 12402, 211323, 18176, 13645, 16476, 208650, 14784, 16653, 17869, 12323, 13685, 214230, 234779, 70584
mmu04666	Fc gamma R-mediated phagocytosis	KEGG	63	-0.156063	0.855506	0.000532497	0.002293	down	12631, 76709, 11651, 13430, 19353, 11867, 11845, 242687, 68089, 13196, 17909, 22323, 18706, 56378, 23797, 18750, 20259, 14389, 16331, 16885, 53357, 18806, 17357, 234779, 67771, 230837
mmu04610	Complement and coagulation cascades	KEGG	9	-0.273531	0.760689	0.000846273	0.00357127	down	12266, 18816, 14161, 14962, 99571, 18787, 110135
mmu04115	p53 signaling pathway	KEGG	30	-0.192693	0.824735	0.00107066	0.00430999	down	19211, 21825, 13663, 12567, 13197, 12566, 55948, 12445, 382985, 16009, 20135, 12571, 140742, 18787
mmu04620	Toll-like receptor signaling pathway	KEGG	39	-0.176467	0.838227	0.0010826	0.00430999	down	11651, 20750, 19353, 12675, 26416, 22031, 18035, 18706, 23797, 26397, 16150, 16476, 16151, 19697, 18033, 26399, 26415, 17874, 14281
mmu04210	Apoptosis	KEGG	45	-0.166114	0.84695	0.00125745	0.00482402	down	11651, 12334, 12675, 12048, 26926, 18035, 18706, 23797, 19087, 16150, 12333, 16151, 19697, 13347, 18033, 53859, 18049, 13804, 17874, 22030
mmu05210	Colorectal cancer	KEGG	45	-0.165534	0.847441	0.00131961	0.00497209	down	12387, 11651, 11848, 11789, 17127, 19353, 109880, 21812, 56637, 18706, 72993, 23797, 16476, 21813, 16653, 21809, 17869, 14281
mmu05412	Arrhythmogenic right ventricular cardiomyopathy (ARVC)	KEGG	39	-0.17213	0.84187	0.001539	0.00569699	down	11461, 60595, 11465, 12387, 11938, 109711, 12385, 20541, 16412, 16410, 16905, 16480, 16403, 16400, 12289, 109620, 16402, 16420, 12297, 192897, 109700, 12288, 104099, 16404, 12558, 320910, 241226, 12298
mmu05140	Leishmaniasis	KEGG	26	-0.196309	0.821758	0.00160778	0.00574986	down	16451, 16412, 26416, 18035, 13057, 16476, 12266, 21809, 15170, 14960, 19697, 18033, 14969, 17357, 26415, 17874, 14281
mmu04062	Chemokine signaling pathway	KEGG	84	-0.127268	0.880498	0.00184293	0.00637473	down	14693, 56484, 11651, 14678, 11848, 20848, 19353, 12675, 14688, 14083, 109880, 20662, 215449, 19878, 56637, 18035, 26385, 18706, 20416, 18797, 23797, 12988, 18795, 18798, 57266, 16150, 18176, 14784, 18762, 16653, 20315, 14773, 16151, 216869, 19697, 18033, 11515, 12767
mmu03040	Spliceosome	KEGG	99	-0.116868	0.889703	0.00228328	0.00776342	down	15481, 13207, 67039, 110809, 108121, 15511, 20384, 20624, 74351, 320632, 19655, 56194, 67465, 56070, 67959, 53817, 54614, 101943, 64340, 15382, 68981, 20383, 20227, 20641, 75062, 433702, 68988, 20638, 56031, 71702, 60365, 230596, 20630, 107701, 68092, 15482
mmu03008	Ribosome biogenesis in eukaryotes	KEGG	49	-0.153668	0.857556	0.00231799	0.00776342	down	24128, 13001, 103573, 19384, 98956, 16418, 100019, 72515, 67134, 55989, 74778, 72554, 66932, 245474, 68272, 217109, 56488
mmu04350	TGF-beta signaling pathway	KEGG	55	-0.146466	0.863755	0.00245665	0.00809927	down	15902, 11848, 21825, 21402, 17127, 51792, 19053, 19878, 21812, 12159, 104394, 21813, 75788, 13559, 12162, 21809, 19651, 17869, 11481, 14313, 268977, 15904, 11477, 17125, 21826, 16323
mmu05410	Hypertrophic cardiomyopathy (HCM)	KEGG	43	-0.159736	0.852368	0.00258709	0.00839809	down	11461, 11465, 11938, 59069, 20541, 16412, 16410, 11421, 108079, 22004, 16905, 16403, 16400, 12289, 16402, 16420, 12297, 19079, 21809, 192897, 105787, 109700, 12288, 104099, 16404, 320910, 108097, 241226, 12298
mmu05212	Pancreatic cancer	KEGG	52	-0.147498	0.862865	0.0028985	0.00926641	down	16451, 11651, 22339, 20848, 17127, 19353, 12675, 12048, 109880, 21812, 56044, 18706, 23797, 12567, 16150, 13645, 21813, 16653, 21809, 16151, 13557, 19697, 22340, 18033, 12571
mmu04520	Adherens junction	KEGG	53	-0.144847	0.865154	0.00328272	0.0103381	down	11461, 60595, 11465, 12387, 109711, 12385, 22330, 29875, 11848, 16001, 17127, 19353, 16337, 12388, 242687, 14182, 21872, 13001, 21812, 20779, 19271, 380928, 21813, 12550, 22612, 15170, 19274
mmu04660	T cell receptor signaling pathway	KEGG	61	-0.136342	0.872544	0.00352412	0.0109351	down	54446, 11651, 11848, 12675, 26416, 20662, 56637, 18035, 18706, 23797, 12567, 12402, 16150, 18176, 16476, 208650, 14784, 12042, 16653, 16151, 15170, 19697, 18033, 214230, 53859, 70584, 26415, 240354, 14281
mmu04360	Axon guidance	KEGG	90	-0.115032	0.891338	0.00407009	0.0124462	down	12631, 54446, 14678, 11848, 19353, 16412, 14083, 11350, 14270, 19878, 56637, 18844, 20348, 20356, 20564, 18176, 18845, 13640, 57764, 16653, 16728, 20315, 13836, 13844, 117600, 20350, 26456, 18208, 20347, 13835, 16885, 214230, 53972, 22253, 70584, 20361, 20349, 12767
mmu04622	RIG-I-like receptor signaling pathway	KEGG	23	-0.188695	0.828039	0.00461344	0.0137104	down	12675, 26416, 22031, 18035, 54644, 26401, 16150, 11793, 16151, 19697, 18033, 26415, 22030
mmu05160	Hepatitis C	KEGG	71	-0.124746	0.882721	0.00474825	0.013915	down	16451, 12520, 11651, 20848, 51792, 12675, 26416, 109880, 17344, 20662, 19192, 19053, 13665, 22031, 56637, 18035, 56469, 18706, 23797, 71978, 16150, 18176, 13645, 14784, 53624, 16653, 20181, 16151, 27103, 58187, 19697, 18033, 12737, 15467, 22259, 12738, 16362, 26415, 12702, 19013, 22030
mmu05414	Dilated cardiomyopathy	KEGG	45	-0.146281	0.863915	0.00573053	0.0163398	down	11461, 11465, 11938, 59069, 20541, 16412, 16410, 22004, 16905, 16403, 16400, 12289, 16402, 16420, 12297, 21809, 192897, 109700, 12288, 104099, 11515, 16404, 320910, 241226, 12298
mmu04623	Cytosolic DNA-sensing pathway	KEGG	13	-0.218257	0.803919	0.00652619	0.0181188	down	12675, 18035, 16150, 16151, 19697, 18033, 67065
mmu03410	Base excision repair	KEGG	15	-0.207839	0.812338	0.0071218	0.0194746	down	18973, 14156, 11792, 16881
mmu04662	B cell receptor signaling pathway	KEGG	48	-0.134507	0.874147	0.0100254	0.0264421	down	54446, 12520, 11651, 19353, 12675, 20662, 56637, 18035, 18706, 23797, 16150, 18176, 16476, 14784, 12042, 16653, 16331, 16151, 15170, 19697, 18033, 234779, 17060, 240354, 14281
mmu04310	Wnt signaling pathway	KEGG	93	-0.0998201	0.905	0.012454	0.0316602	down	12387, 54446, 11848, 16974, 11789, 21402, 17127, 51792, 19353, 103583, 26932, 19053, 19878, 13001, 56637, 225849, 13544, 20377, 108058, 18797, 18750, 56811, 13017, 26931, 14362, 18795, 18798, 16476, 208846, 27373, 12234, 75826, 17869, 12445, 12323, 57265, 67087, 229658, 76441
mmu04720	Long-term potentiation	KEGG	45	-0.131545	0.87674	0.0149094	0.0370104	down	16438, 110651, 109880, 215449, 16440, 11911, 108058, 18797, 18750, 18795, 20111, 18798, 18176, 16653, 12323, 12288, 58200
mmu01100	Metabolic pathways	KEGG	586	0.242144	1.27398	9.1636e-33	1.93352e-30	up	230163, 12716, 11947, 17449, 228033, 18293, 229709, 11429, 18746, 212862, 11674, 18534, 66945, 224020, 18478, 14042, 14645, 18655, 18263, 74340, 58810, 60525, 18563, 14598, 21351, 227197, 75735, 20014, 67092, 246277, 74754, 104776, 11946, 103534, 269951, 170718, 110446, 226646, 14660, 108037, 17995, 16548, 14423, 20917, 20020, 17448, 78920, 11430, 235582, 20773, 68349, 27388, 11966, 12359, 50790,…
mmu00280	Valine, leucine and isoleucine degradation	KEGG	35	0.532569	1.7033	5.42023e-18	5.71834e-16	up	104776, 110446, 13382, 58875, 56357, 208715, 110821, 268860, 66904, 11669, 72039, 11671, 113868, 15108, 67041, 12039, 11409, 66948, 15356, 110695, 56752, 231086, 15360, 78038, 74147, 11992, 15107, 11364, 93747, 66885, 12040, 13171, 52538, 227095
mmu05012	Parkinson's disease	KEGG	65	0.323754	1.38231	5.89827e-13	4.14845e-11	up	11947, 228033, 22201, 66945, 11740, 227197, 11946, 226646, 17995, 11739, 68349, 11951, 17993, 12858, 22333, 57320, 66218, 67680, 20463, 67003, 72900, 12857, 11949, 22273, 66142, 67130, 66694, 22195, 66725, 66445, 110877, 66594, 67273, 104130, 17992, 67530, 68943, 11957, 66108, 66916, 11950, 67184, 75406, 225887
mmu00190	Oxidative phosphorylation	KEGG	74	0.289749	1.33609	1.17448e-11	6.19538e-10	up	11947, 228033, 66945, 227197, 11946, 226646, 17995, 68349, 11966, 11951, 17993, 11973, 12858, 11964, 108664, 114143, 66218, 67680, 11975, 20463, 67003, 140494, 72900, 12857, 11949, 22273, 11972, 66142, 67130, 73834, 110935, 11944, 66694, 66445, 66594, 67273, 104130, 17992, 67530, 11957, 66108, 66916, 11950, 67184, 68775, 226139, 75406, 74776, 225887
mmu00650	Butanoate metabolism	KEGG	19	0.508185	1.66227	5.76465e-11	2.43268e-09	up	110446, 233799, 208715, 20216, 18597, 268860, 67041, 11409, 15356, 15360, 272428, 74147, 78894, 71911, 15107, 69772, 93747, 68263
mmu00640	Propanoate metabolism	KEGG	23	0.455614	1.57714	9.44169e-11	3.32033e-09	up	60525, 104776, 110446, 20917, 110821, 268860, 66904, 20916, 11669, 11671, 107476, 16828, 56451, 110695, 56752, 68738, 74147, 11364, 16832, 93747, 227095
mmu04146	Peroxisome	KEGG	48	0.317241	1.37333	6.05064e-10	1.82384e-08	up	269951, 20656, 11430, 12359, 50790, 228061, 19305, 19299, 67420, 15488, 26458, 54683, 28200, 20655, 113868, 22436, 51798, 72129, 15356, 19300, 18633, 18634, 433256, 14081, 12908, 74147, 74114, 13850, 20280, 56535, 17527, 224824, 67993, 19193, 74205, 16922, 93734, 19298
mmu00071	Fatty acid degradation	KEGG	28	0.364412	1.43967	1.57559e-08	3.69389e-07	up	110446, 11430, 50790, 11522, 11669, 11671, 113868, 12896, 11409, 11532, 110695, 56752, 231086, 433256, 14081, 74147, 15107, 11364, 74205, 270076, 93747, 66885, 52538
mmu00380	Tryptophan metabolism	KEGG	21	0.408295	1.50425	2.12425e-08	4.48217e-07	up	18293, 110446, 12359, 11669, 11671, 13078, 110695, 56752, 22375, 74147, 21743, 107766, 15107, 17161, 270076, 93747, 266645, 13195, 23923
mmu00410	beta-Alanine metabolism	KEGG	15	0.453445	1.57372	8.49065e-08	1.48666e-06	up	268860, 11669, 11671, 103149, 110695, 56752, 74147, 99586, 11364, 93747, 20810, 227095, 338403
mmu00260	Glycine, serine and threonine metabolism	KEGG	20	0.381367	1.46428	3.36551e-07	5.0723e-06	up	67092, 108037, 235582, 13382, 192166, 104174, 218865, 110695, 236539, 27364, 12411, 107272, 26912, 19193, 17161, 74129, 20425, 434437, 268782
mmu00020	Citrate cycle (TCA cycle)	KEGG	27	0.333258	1.39551	4.51395e-07	5.95277e-06	up	17449, 18293, 11429, 18534, 66945, 18563, 269951, 170718, 20917, 17448, 78920, 13382, 15929, 18597, 20916, 67680, 11428, 67834, 56451, 14194, 74551, 235339, 68263
mmu05016	Huntington's disease	KEGG	106	0.183365	1.20125	1.06556e-06	1.24907e-05	up	11947, 228033, 66945, 11740, 16438, 71770, 11773, 14775, 227197, 11946, 20656, 226646, 17995, 20020, 11739, 11772, 68349, 19017, 11951, 17993, 12858, 21817, 22333, 69654, 66218, 18797, 20655, 67680, 18795, 18798, 20463, 67003, 72900, 12857, 11949, 22273, 66142, 67130, 208647, 66694, 66445, 66594, 67273, 104130, 13385, 17992, 67530, 11957, 73916, 66108, 66916, 11950, 67184, 75406, 225887
mmu05010	Alzheimer's disease	KEGG	93	0.190106	1.20938	1.74602e-06	1.84205e-05	up	11820, 11947, 228033, 11938, 66945, 16438, 12334, 16971, 16956, 227197, 11946, 226646, 17995, 68349, 11951, 17993, 12858, 16440, 56637, 12289, 66218, 18797, 67680, 15108, 17380, 18795, 23821, 18798, 20463, 67003, 12333, 72900, 12857, 11949, 22273, 66142, 67130, 66694, 66445, 66594, 67273, 104130, 12288, 17992, 67530, 11957, 66108, 66916, 11950, 67184, 75406, 225887, 18125
mmu00072	Synthesis and degradation of ketone bodies	KEGG	7	0.567364	1.76361	3.33927e-06	3.35518e-05	up	110446, 208715, 67041, 15356, 15360, 71911, 69772
mmu00770	Pantothenate and CoA biosynthesis	KEGG	9	0.470642	1.60102	1.0069e-05	7.58773e-05	up	75735, 211347, 103149, 71743, 209558, 99586
mmu00340	Histidine metabolism	KEGG	9	0.464723	1.59157	1.29814e-05	9.4451e-05	up	11669, 11671, 110695, 56752, 17161, 243537, 71670, 13195, 338403
mmu00982	Drug metabolism - cytochrome P450	KEGG	20	0.329664	1.3905	1.42728e-05	0.000100385	up	14858, 11522, 13087, 13086, 13106, 14261, 14872, 11532, 17161, 14865, 100559, 14263, 100727, 55990, 68312
mmu03320	PPAR signaling pathway	KEGG	33	0.264468	1.30274	1.97364e-05	0.000134335	up	22190, 18534, 16956, 16202, 11430, 50790, 26458, 17436, 20182, 113868, 12896, 56473, 20181, 74551, 12491, 433256, 14081, 15360, 74147, 20249, 20280, 11364, 74205, 22259, 19013, 104086
mmu00630	Glyoxylate and dicarboxylate metabolism	KEGG	11	0.388308	1.47448	7.86445e-05	0.000460944	up	17449, 11429, 110446, 17448, 235582, 110821, 66904, 11428, 76238
mmu00620	Pyruvate metabolism	KEGG	30	0.25015	1.28422	0.000127937	0.000729589	up	17449, 18746, 18534, 60525, 18563, 110446, 17448, 13382, 18597, 11669, 17436, 11671, 107476, 109264, 16828, 14651, 18770, 74551, 110695, 235339, 56752, 76238, 68738, 14187, 52815, 16832, 68263, 74156
mmu04142	Lysosome	KEGG	78	0.162683	1.17666	0.000190968	0.000982786	up	19025, 17775, 11764, 11765, 17113, 13033, 54397, 11305, 71665, 16784, 11774, 108664, 114143, 15212, 19156, 11975, 140494, 74105, 94178, 12751, 16783, 16004, 18010, 214505, 16541, 11972, 75612, 18174, 50917, 14387, 12091, 20597, 15211, 17159, 19063, 14420, 16889, 13036, 52120
mmu00830	Retinol metabolism	KEGG	14	0.328764	1.38925	0.0002558	0.00125521	up	11522, 13087, 13086, 28200, 11532, 67442, 20148, 19683, 19378, 100559, 100727, 19682
mmu00511	Other glycan degradation	KEGG	9	0.387285	1.47298	0.00034239	0.00160543	up	71665, 15212, 18010, 12091, 15211, 17159, 66848
mmu00310	Lysine degradation	KEGG	28	0.240474	1.27185	0.000394461	0.00180937	up	18293, 110446, 78920, 11669, 30956, 233904, 11671, 208266, 110695, 56752, 26433, 74147, 15107, 19193, 270076, 93747, 23923
mmu00531	Glycosaminoglycan degradation	KEGG	9	0.362512	1.43693	0.000906503	0.00375043	up	15212, 75612, 50917, 12091, 15211, 15587, 52120
mmu00790	Folate biosynthesis	KEGG	4	0.502186	1.65233	0.0012248	0.00478577	up	110391, 13361, 11647
mmu00053	Ascorbate and aldarate metabolism	KEGG	8	0.364809	1.44024	0.00158316	0.00574986	up	22235, 11669, 11671, 56727, 110695, 56752, 100559, 100727
mmu00920	Sulfur metabolism	KEGG	5	0.440389	1.55331	0.00175816	0.00618287	up	23972, 58250, 23971, 23827, 211389
mmu00120	Primary bile acid biosynthesis	KEGG	3	0.505485	1.65779	0.00452418	0.0136372	up	15488, 20280, 104086
mmu04614	Renin-angiotensin system	KEGG	10	0.298244	1.34749	0.00555676	0.0160613	up	19025, 11421, 17380, 240028, 13809, 16790, 70008, 50492
mmu00980	Metabolism of xenobiotics by cytochrome P450	KEGG	16	0.244017	1.27637	0.00591841	0.0166505	up	14858, 11522, 13106, 14872, 11532, 13078, 14865, 100559, 100727, 68312, 74134
mmu04122	Sulfur relay system	KEGG	4	0.423289	1.52698	0.00719914	0.0194746	up	18041, 22117, 17434
mmu00900	Terpenoid backbone biosynthesis	KEGG	9	0.301513	1.3519	0.00761537	0.0203398	up	110446, 208715, 15357, 15360, 56075, 192156
mmu00100	Steroid biosynthesis	KEGG	4	0.403897	1.49765	0.0109114	0.0284235	up	74754, 20652, 16889, 13121
mmu00430	Taurine and hypotaurine metabolism	KEGG	4	0.397979	1.48881	0.0123531	0.0316602	up	14598, 246277, 12583
mmu04977	Vitamin digestion and absorption	KEGG	7	0.312371	1.36666	0.0137946	0.0346506	up	238055, 20522, 21452, 17250, 65969
mmu04964	Proximal tubule bicarbonate reclamation	KEGG	14	0.228713	1.25698	0.0167488	0.041093	up	11928, 17449, 18534, 11931, 54403, 14660, 76257, 27376, 11826, 74551, 105243
mmu00590	Arachidonic acid metabolism	KEGG	11	0.250889	1.28517	0.0178829	0.0433711	up	14778, 14775, 14598, 13106, 12408, 13850, 53357
