# Supplementary material for: Anaesthesia-Induced Transcriptomic Changes in the Context of Renal Ischemia Uncovered by the Use of a Novel Clamping Device
Source: Int J Mol Sci. 2021 Sep 11;22(18):9840. doi: 10.3390/ijms22189840 (PMC8464990; doi:10.3390/ijms22189840)
Supplement: Supplementary file 1 [file ijms-22-09840-s001.zip › Table S4.xlsx]

## Sheet: Feuil1
Table S4. Enrichment of KEGG pathways with genes modified by anesthesia during ischemia reperfusion (non-directional analysis and directional analysis).
Enrichment analysis
Id	Name	ConceptType	#Genes	Coeff	OddsRatio	P-Value	FDR	Enriched	SigGenes
mmu00140	Steroid hormone biosynthesis	KEGG	6	1.31278	3.71651	3.95952e-05	0.00498536	enriched	15483, 208665
mmu00830	Retinol metabolism	KEGG	12	1.10607	3.02244	4.72546e-05	0.00498536	enriched	11522, 13086, 67442, 13117
mmu00120	Primary bile acid biosynthesis	KEGG	3	1.48691	4.42341	0.000147582	0.0103799	enriched	208665
mmu01100	Metabolic pathways	KEGG	491	0.336374	1.39986	0.000736437	0.0388471	enriched	212862, 18478, 67092, 269951, 14630, 27388, 11522, 100198, 102448, 51797, 22235, 13086, 231050, 18115, 104174, 103963, 17025, 15356, 22273, 74551, 235339, 75320, 20597, 14081, 13117, 12408, 17309, 19125, 12411, 23827, 110197, 66108, 66420, 74442, 15483, 93747, 74185, 208665
Directional analysis
Id	Name	ConceptType	#Genes	Coeff	OddsRatio	P-Value	FDR	Direction	SigGenes
mmu05322	Systemic lupus erythematosus	KEGG	43	0.842368	2.32186	0.000129631	0.025265	up	14960
mmu00260	Glycine, serine and threonine metabolism	KEGG	20	-0.929757	0.39465	0.000300989	0.025265	down	67092, 104174, 12411
mmu05310	Asthma	KEGG	2	2.07099	7.93265	0.000359218	0.025265	up	14960
mmu04672	Intestinal immune network for IgA production	KEGG	7	1.35953	3.89438	0.000841976	0.0444142	up	14960
