# Supplementary material for: Anaesthesia-Induced Transcriptomic Changes in the Context of Renal Ischemia Uncovered by the Use of a Novel Clamping Device
Source: Int J Mol Sci. 2021 Sep 11;22(18):9840. doi: 10.3390/ijms22189840 (PMC8464990; doi:10.3390/ijms22189840)
Supplement: Supplementary file 1 [file ijms-22-09840-s001.zip › Table S5.xlsx]

## Sheet: upISCH.xls
Table S5. List of genes that are upregulated by ischemia.
ENTREZID	name	logFC_isch	logFC_anesth
20761	small proline-rich protein 2G(Sprr2g)	11.8137	-0.429232
18787	serine (or cysteine) peptidase inhibitor, clade E, member 1(Serpine1)	11.5928	0.00761655
16447	involucrin(Ivl)	11.0234	-0.75884
20760	small proline-rich protein 2F(Sprr2f)	10.5186	0.0699844
78784	CUGBP, Elav-like family member 3(Celf3)	10.4579	0.314073
15277	hexokinase 2(Hk2)	10.3701	0.451717
14621	gap junction protein, beta 4(Gjb4)	10.3116	0.581774
16819	lipocalin 2(Lcn2)	10.2459	-0.234596
16682	keratin 4(Krt4)	10.1514	-1.13872
381677	VGF nerve growth factor inducible(Vgf)	10.1057	-0.64772
171283	hepatitis A virus cellular receptor 1(Havcr1)	10.0325	-0.2039
19361	RAD51 recombinase(Rad51)	9.64429	-1.83487
20698	sphingosine kinase 1(Sphk1)	9.38379	-2.17234
21333	tachykinin 1(Tac1)	9.37057	-1.80006
12475	CD14 antigen(Cd14)	9.36395	0.606343
12575	cyclin-dependent kinase inhibitor 1A (P21)(Cdkn1a)	9.35125	-2.27619
19076	DNA primase, p58 subunit(Prim2)	9.3273	-0.454083
242122	V-set domain containing T cell activation inhibitor 1(Vtcn1)	9.29976	0.161121
654804	RIKEN cDNA 4732471J01 gene(4732471J01Rik)	9.21841	-2.48497
70717	mesenteric estrogen dependent adipogenesis(Medag)	9.14595	0.0606962
15364	high mobility group AT-hook 2(Hmga2)	9.1445	-0.744864
19281	protein tyrosine phosphatase, receptor type, T(Ptprt)	9.10626	-0.824665
107934	cadherin, EGF LAG seven-pass G-type receptor 3(Celsr3)	9.10604	-1.65693
278097	armadillo repeat containing, X-linked 6(Armcx6)	9.01876	-2.23286
228413	proline rich Gla (G-carboxyglutamic acid) 4 (transmembrane)(Prrg4)	9.01563	-2.55063
26382	FYVE, RhoGEF and PH domain containing 2(Fgd2)	8.96614	-2.48535
66809	keratin 20(Krt20)	8.86871	0.523223
55991	pannexin 1(Panx1)	8.86653	-0.270963
230777	hypocretin (orexin) receptor 1(Hcrtr1)	8.74289	-2.46312
276952	RAS-like, family 10, member B(Rasl10b)	8.72088	-1.15708
66614	G patch domain containing 4(Gpatch4)	8.70088	-0.81697
74762	MAM domain containing glycosylphosphatidylinositol anchor 1(Mdga1)	8.68906	-1.54248
54392	non-SMC condensin I complex, subunit G(Ncapg)	8.67081	-0.715381
223642	zinc finger CCCH type containing 3(Zc3h3)	8.67039	-1.25234
22095	thyroid stimulating hormone receptor(Tshr)	8.63188	-0.802812
18378	olfactory marker protein(Omp)	8.6284	0.24648
213208	interleukin 20 receptor beta(Il20rb)	8.60387	-0.674448
100042295	predicted gene 3776(Gm3776)	8.57874	0.843827
80718	RAB27B, member RAS oncogene family(Rab27b)	8.56603	-1.82138
18793	plasminogen activator, urokinase receptor(Plaur)	8.54826	0.907205
207911	melanin-concentrating hormone receptor 1(Mchr1)	8.54476	-0.318555
226841	vasohibin 2(Vash2)	8.48967	-0.545818
20980	synaptotagmin II(Syt2)	8.44812	-0.996717
215387	non-SMC condensin I complex, subunit H(Ncaph)	8.43106	0.559818
268970	Rho GTPase activating protein 28(Arhgap28)	8.41838	-0.479284
50762	F-box protein 6(Fbxo6)	8.31991	-1.05413
269855	scavenger receptor cysteine rich family, 5 domains(Ssc5d)	8.295	-2.48928
69480	tetratricopeptide repeat domain 9(Ttc9)	8.29469	-0.0842065
14622	gap junction protein, beta 5(Gjb5)	8.26016	-2.17614
232431	G protein-coupled receptor, family C, group 5, member A(Gprc5a)	8.24074	-3.44288
105785	KDEL (Lys-Asp-Glu-Leu) endoplasmic reticulum protein retention receptor 3(Kdelr3)	8.14325	0.252694
109857	carbonyl reductase 3(Cbr3)	8.1213	1.25059
14187	aldo-keto reductase family 1, member B8(Akr1b8)	8.11863	0.345523
14857	glutathione S-transferase, alpha 1 (Ya)(Gsta1)	8.09357	0.176405
14283	fos-like antigen 1(Fosl1)	8.06887	0.22546
26557	homer scaffolding protein 2(Homer2)	8.05617	-1.04662
60530	fidgetin-like 1(Fignl1)	8.05358	-2.33907
217847	serine (or cysteine) peptidase inhibitor, clade A (alpha-1 antiproteinase, antitrypsin), member 10(Serpina10)	8.04352	0.905687
231668	V-set and immunoglobulin domain containing 10(Vsig10)	8.03303	0.930932
12018	BCL2-antagonist/killer 1(Bak1)	8.02597	0.0288366
226419	dual-specificity tyrosine-(Y)-phosphorylation regulated kinase 3(Dyrk3)	8.02567	-1.56201
140474	mucin 4(Muc4)	8.02301	0.0616842
13436	DNA methyltransferase 3B(Dnmt3b)	8.02231	-0.674618
23844	chloride channel accessory 1(Clca1)	7.93419	0.127439
70227	zinc finger protein 619(Zfp619)	7.91812	0.980177
13726	emerin(Emd)	7.91177	-0.550556
14860	glutathione S-transferase, alpha 4(Gsta4)	7.89911	-0.851564
230824	grainyhead-like 3 (Drosophila)(Grhl3)	7.88902	-4.18136
71913	transmembrane protein 79(Tmem79)	7.88213	-1.53718
93705	protocadherin gamma subfamily B, 8(Pcdhgb8)	7.86858	-0.386104
231130	TNFAIP3 interacting protein 2(Tnip2)	7.86749	-0.0458666
208628	kinetochore associated 1(Kntc1)	7.86356	-0.806429
57911	gasdermin A(Gsdma)	7.86348	-0.123094
17872	protein phosphatase 1, regulatory (inhibitor) subunit 15A(Ppp1r15a)	7.81126	-0.197849
76429	phospholysine phosphohistidine inorganic pyrophosphate phosphatase(Lhpp)	7.81063	-0.220335
235610	ATR interacting protein(Atrip)	7.79412	-0.6567
19142	protease, serine 12 neurotrypsin (motopsin)(Prss12)	7.75026	-1.07918
72400	PIN2/TERF1 interacting, telomerase inhibitor 1(Pinx1)	7.71847	-0.365588
319197	G protein-coupled receptor 4(Gpr4)	7.71293	-0.429134
242894	ARP3 actin-related protein 3B(Actr3b)	7.66808	0.920776
17395	matrix metallopeptidase 9(Mmp9)	7.65493	0.42447
12821	collagen, type XVII, alpha 1(Col17a1)	7.63675	0.783801
105348	golgi membrane protein 1(Golm1)	7.60737	0.227794
70405	calmodulin-like 3(Calml3)	7.60041	0.872094
12534	cyclin-dependent kinase 1(Cdk1)	7.54858	1.0543
13614	endothelin 1(Edn1)	7.50624	-0.431453
18140	ubiquitin-like, containing PHD and RING finger domains, 1(Uhrf1)	7.4403	1.67907
12672	cholinergic receptor, muscarinic 4(Chrm4)	7.43655	-0.359536
23801	arachidonate lipoxygenase 3(Aloxe3)	7.39786	1.77559
69065	ChaC, cation transport regulator 1(Chac1)	7.29381	-0.411199
106878	small integral membrane protein 3(Smim3)	7.28225	-2.32575
69716	thyroid hormone receptor interactor 13(Trip13)	7.26744	-0.844215
229933	chloride channel accessory 2(Clca2)	7.24654	0.525964
72180	zinc finger protein 661(Zfp661)	7.23924	-2.21619
216011	leucine rich repeat containing 20(Lrrc20)	7.21791	0.790556
69387	DnaJ heat shock protein family (Hsp40) member B13(Dnajb13)	7.19844	0.545615
17391	matrix metallopeptidase 24(Mmp24)	7.173	2.46961
94353	high mobility group nucleosomal binding domain 3(Hmgn3)	7.16484	1.17759
18772	plakophilin 1(Pkp1)	7.16426	-0.362139
224273	beta-gamma crystallin domain containing 3(Crybg3)	7.14713	0.349281
107605	retinol dehydrogenase 1 (all trans)(Rdh1)	7.14214	-0.0582498
16194	interleukin 6 receptor, alpha(Il6ra)	7.14024	0.417621
18300	oncoprotein induced transcript 1(Oit1)	7.12891	-0.457239
29861	D4, zinc and double PHD fingers family 1(Dpf1)	7.1233	0.651497
19275	protein tyrosine phosphatase, receptor type, N(Ptprn)	7.12167	0.719099
230863	SH2 domain containing 5(Sh2d5)	7.04122	0.926823
574418	serine incorporator 4(Serinc4)	7.01709	1.40187
72133	TruB pseudouridine (psi) synthase family member 1(Trub1)	7.01463	0.698832
108115	solute carrier organic anion transporter family, member 4a1(Slco4a1)	6.88868	-3.45133
20208	serum amyloid A 1(Saa1)	6.86113	0.941152
12316	asp (abnormal spindle)-like, microcephaly associated (Drosophila)(Aspm)	6.77106	0.346395
72309	transmembrane protein 158(Tmem158)	6.75388	0.363321
53857	tubulin, alpha 8(Tuba8)	6.7144	0.010688
228775	tribbles pseudokinase 3(Trib3)	6.71259	-1.50342
11435	cholinergic receptor, nicotinic, alpha polypeptide 1 (muscle)(Chrna1)	6.69857	-0.538677
14235	forkhead box M1(Foxm1)	6.6779	1.29192
15366	hyaluronan mediated motility receptor (RHAMM)(Hmmr)	6.67286	-1.00289
14528	GTP cyclohydrolase 1(Gch1)	6.66499	0.255203
12790	cyclic nucleotide gated channel alpha 3(Cnga3)	6.62384	2.45054
12391	caveolin 3(Cav3)	6.54802	2.52753
12931	cytokine receptor-like factor 1(Crlf1)	6.51636	0.678233
98267	serine/threonine kinase 17b (apoptosis-inducing)(Stk17b)	6.459	0.065591
14063	coagulation factor II (thrombin) receptor-like 1(F2rl1)	6.45629	-1.17789
22719	zinc finger protein 61(Zfp61)	6.41949	2.06119
68794	filamin C, gamma(Flnc)	6.40294	0.349171
20365	small EDRK-rich factor 1(Serf1)	6.33838	1.43844
100503583	fibrinogen silencer binding protein(Fsbp)	6.29918	0.540206
330502	zinc finger protein 82(Zfp82)	6.28743	0.622494
387243	microRNA 200b(Mir200b)	6.28735	-1.09878
100503043	armadillo repeat containing, X-linked 4(Armcx4)	6.25758	0.51894
68597	coiled-coil domain containing 167(Ccdc167)	6.20058	1.02693
19259	protein tyrosine phosphatase, non-receptor type 5(Ptpn5)	6.179	1.25822
70358	six transmembrane epithelial antigen of the prostate 1(Steap1)	6.15385	-0.719106
319207	piggyBac transposable element derived 1(Pgbd1)	6.02898	1.91223
11605	galactosidase, alpha(Gla)	5.91586	-2.32811
20753	small proline-rich protein 1A(Sprr1a)	5.72912	0.693896
20355	sema domain, immunoglobulin domain (Ig), TM domain, and short cytoplasmic domain(Sema4f)	5.64415	-0.388579
100340	sphingomyelin phosphodiesterase, acid-like 3B(Smpdl3b)	5.62523	1.75504
99662	EPS8-like 3(Eps8l3)	5.61095	1.24118
18824	proteolipid protein 2(Plp2)	5.44764	-0.0936994
17768	methylenetetrahydrofolate dehydrogenase (NAD+ dependent), methenyltetrahydrofolate cyclohydrolase(Mthfd2)	5.41638	1.15949
20750	secreted phosphoprotein 1(Spp1)	5.41446	-0.33935
244923	kelch-like 31(Klhl31)	5.32653	0.135913
106565	delta-like 2 homolog (Drosophila)(Dlk2)	5.32651	1.97291
14404	gamma-aminobutyric acid (GABA) A receptor, subunit epsilon(Gabre)	5.29638	-1.08414
20762	small proline-rich protein 2H(Sprr2h)	5.23321	4.37056
14620	gap junction protein, beta 3(Gjb3)	5.19016	0.518363
16780	laminin, beta 3(Lamb3)	5.15405	-0.392477
66929	anti-silencing function 1B histone chaperone(Asf1b)	5.12768	-3.28743
20200	S100 calcium binding protein A6 (calcyclin)(S100a6)	5.11618	-0.508119
26570	solute carrier family 7 (cationic amino acid transporter, y+ system), member 11(Slc7a11)	5.09111	0.0740396
16997	latent transforming growth factor beta binding protein 2(Ltbp2)	5.04716	-0.165085
231991	cAMP responsive element binding protein 5(Creb5)	5.04657	-0.295546
22701	zinc finger protein 41(Zfp41)	5.02606	2.64951
14129	Fc receptor, IgG, high affinity I(Fcgr1)	5.00771	0.312136
229722	RIKEN cDNA 5330417C22 gene(5330417C22Rik)	5.00428	-1.55093
