# Supplementary material for: Anaesthesia-Induced Transcriptomic Changes in the Context of Renal Ischemia Uncovered by the Use of a Novel Clamping Device
Source: Int J Mol Sci. 2021 Sep 11;22(18):9840. doi: 10.3390/ijms22189840 (PMC8464990; doi:10.3390/ijms22189840)
Supplement: Supplementary file 1 [file ijms-22-09840-s001.zip › Table S6.xlsx]

## Sheet: downanesth.xls
Table S6. List of genes that are downregulated by anaesthesia.
ENTREZID	name	logFC_isch	logFC_anesth
78801	adenylate kinase 7(Ak7)	1.16505	-9.51553
74239	IQ motif containing E(Iqce)	1.53898	-9.29551
19220	prostaglandin F receptor (Ptgfr)	2.08887	-9.29109
319475	zinc finger protein 672(Zfp672)	3.96534	-8.80527
20192	ryanodine receptor 3(Ryr3)	0.59078	-8.75441
100038525	predicted gene 10804(Gm10804)	0.917942	-8.52406
56626	polymerase (DNA directed), lambda(Poll)	0.305588	-8.51785
74268	apoptosis, caspase activation inhibitor(Aven)	2.51028	-8.37201
230678	transmembrane protein 125(Tmem125)	1.65178	-8.34293
449000	zinc finger protein 960(Zfp960)	-0.0945415	-8.32321
56214	secretory carrier membrane protein 4(Scamp4)	1.33667	-8.31557
27226	phospholipase A2, group VII (platelet-activating factor acetylhydrolase, plasma)(Pla2g7)	1.38188	-8.2627
239852	zona pellucida like domain containing 1(Zpld1)	-0.206615	-8.24531
103098	solute carrier family 6 (neurotransmitter transporter), member 15(Slc6a15)	-1.37402	-8.20634
380773	SRA stem-loop interacting RNA binding protein(Slirp)	1.18492	-8.15919
231571	RNA polymerase II associated protein 2(Rpap2)	1.11472	-8.15453
98303	RIKEN cDNA D630023F18 gene(D630023F18Rik)	0.0322489	-8.12118
69354	solute carrier family 38, member 4(Slc38a4)	0.991923	-8.12036
78935	serum amyloid A-like 1(Saal1)	1.81867	-8.08673
26365	carcinoembryonic antigen-related cell adhesion molecule 1(Ceacam1)	-0.914108	-7.94915
53419	corin(Corin)	-0.40199	-7.93439
20420	src homology 2 domain-containing transforming protein D(Shd)	-1.06194	-7.90045
77721	mitochondrial ribosomal protein S5(Mrps5)	1.02363	-7.87297
70478	mitochondrial intermediate peptidase(Mipep)	0.479562	-7.77021
244682	contactin 5(Cntn5)	-0.110429	-7.76864
232441	RAS-like, estrogen-regulated, growth-inhibitor(Rerg)	-0.1217	-7.7345
56737	asparagine-linked glycosylation 2 (alpha-1,3-mannosyltransferase)(Alg2)	-0.549001	-7.71189
142681	solute carrier family 34 (sodium phosphate), member 3(Slc34a3)	-3.21366	-7.70616
668501	zinc finger protein 507(Zfp507)	1.97878	-7.67421
242443	glutamate receptor ionotropic, NMDA3A(Grin3a)	-0.490877	-7.66499
105349	aldo-keto reductase family 1, member C18(Akr1c18)	-1.48712	-7.59973
77462	transmembrane protein 116(Tmem116)	-0.716748	-7.40356
215303	calcium/calmodulin-dependent protein kinase I gamma(Camk1g)	-1.96312	-7.35441
72805	zinc finger protein 839(Zfp839)	0.350601	-7.34852
68487	transmembrane protein 140(Tmem140)	-0.155722	-7.32805
67298	G protein-coupled receptor associated sorting protein 1(Gprasp1)	0.107183	-7.26067
104923	acireductone dioxygenase 1(Adi1)	0.0217303	-7.22181
58521	EP300 interacting inhibitor of differentiation 1(Eid1)	-0.631311	-7.21959
619331	zinc fingr protein 551(Zfp551)	-1.62209	-7.21116
22295	cadherin 23 (otocadherin)(Cdh23)	0.780088	-7.17633
69183	C1q and tumor necrosis factor related protein 2(C1qtnf2)	-0.306932	-7.15257
16190	interleukin 4 receptor, alpha(Il4ra)	-0.202158	-7.13696
226518	nicotinamide nucleotide adenylyltransferase 2(Nmnat2)	0.378013	-7.12639
15493	hydroxy-delta-5-steroid dehydrogenase, 3 beta- and steroid delta-isomerase 2(Hsd3b2)	-1.05491	-7.0489
76223	ATP/GTP binding protein-like 3(Agbl3)	0.402838	-7.023
12122	BH3 interacting domain death agonist(Bid)	-1.05099	-6.96459
140781	myosin, heavy polypeptide 7, cardiac muscle, beta(Myh7)	-2.1162	-6.93952
76813	armadillo repeat containing 6(Armc6)	-0.136578	-6.90375
109575	T-box 10(Tbx10)	-2.39299	-6.86032
72421	tetratricopeptide repeat domain 30B(Ttc30b)	-1.75932	-6.85925
69875	NADH dehydrogenase (ubiquinone) 1 alpha subcomplex 11(Ndufa11)	-1.88194	-6.81918
12630	complement component factor i(Cfi)	0.0150255	-6.81279
224691	zinc finger protein 472(Zfp472)	0.778149	-6.80602
67647	RIKEN cDNA 4930523C07 gene(4930523C07Rik)	-0.47457	-6.77168
228543	ras homolog family member V(Rhov)	-2.36655	-6.74347
70370	fibulin 7(Fbln7)	-2.32464	-6.72355
75939	RIKEN cDNA 4930579G24 gene(4930579G24Rik)	0.578786	-6.70865
67893	transmembrane protein 86A(Tmem86a)	-2.05879	-6.67976
71690	endothelial cell-specific molecule 1(Esm1)	-2.24022	-6.58831
22255	UNC homeobox(Uncx)	0.285676	-6.50307
67902	sulfatase modifying factor 2(Sumf2)	-1.48303	-6.47237
12823	collagen, type XIX, alpha 1(Col19a1)	-2.06924	-6.47165
100306952	small nucleolar RNA, H/ACA box 7(Snora78)	-0.301664	-6.46078
69234	zinc finger protein 688(Zfp688)	-1.42968	-6.38088
56808	calcium channel, voltage-dependent, alpha 2/delta subunit 2(Cacna2d2)	-0.314188	-6.35096
70727	RasGEF domain family, member 1A(Rasgef1a)	-0.527803	-6.34849
268709	family with sequence similarity 107, member A(Fam107a)	-3.27579	-6.26566
68857	DTW domain containing 2(Dtwd2)	-0.382146	-6.1717
22354	vasoactive intestinal peptide receptor 1(Vipr1)	-1.84892	-6.14319
80297	spectrin beta, non-erythrocytic 4(Sptbn4)	-1.23214	-6.10486
100044193	predicted gene, 20939(Gm20939)	-0.815441	-5.96135
23829	complement component 1, q subcomponent-like 1(C1ql1)	-2.58124	-5.8672
320840	neuronal growth regulator 1(Negr1)	-2.09734	-5.76433
27047	osteomodulin(Omd)	-3.35584	-5.68737
240068	zinc finger protein 563(Zfp563)	0.00879468	-5.48167
100039957	interferon induced transmembrane protein 2 pseudogene(Gm2518)	-1.78725	-5.36743
213119	integrin, alpha 10(Itga10)	2.78195	-5.32801
66132	RIKEN cDNA 1110008L16 gene(1110008L16Rik)	2.04809	-5.20262
171281	acyl-CoA thioesterase 3(Acot3)	-1.48483	-5.12678
66658	coiled-coil domain containing 51(Ccdc51)	-3.28999	-5.11014
328186	predicted gene 10336(Gm10336)	-2.63838	-5.10437
212503	polyamine oxidase (exo-N4-amino)(Paox)	-2.92836	-4.89404
114674	GTF2I repeat domain containing 2(Gtf2ird2)	-2.49394	-4.73406
219151	scavenger receptor class A, member 3(Scara3)	2.93974	-4.7002
70209	transmembrane protein 143(Tmem143)	-0.483758	-4.67562
