# Supplementary material for: Anaesthesia-Induced Transcriptomic Changes in the Context of Renal Ischemia Uncovered by the Use of a Novel Clamping Device
Source: Int J Mol Sci. 2021 Sep 11;22(18):9840. doi: 10.3390/ijms22189840 (PMC8464990; doi:10.3390/ijms22189840)
Supplement: Supplementary file 1 [file ijms-22-09840-s001.zip › Table S7.xlsx]

## Sheet: upanddown.xls
Table S7. List of genes that are downregulated by ischemia and upregulated by anaesthesia.
ENTREZID	name	logFC_isch	logFC_anesth
218763	leucine rich repeat containing 3B(Lrrc3b)	-5.60952	5.60077
214580	phosphoseryl-tRNA kinase(Pstk)	-5.64466	4.63978
394435	UDP glucuronosyltransferase 1 family, polypeptide A6B(Ugt1a6b)	-5.65992	7.85569
216859	ArfGAP with coiled-coil, ankyrin repeat and PH domains 1(Acap1)	-5.67907	5.55958
625018	complement component 4A (Rodgers blood group)(C4a)	-5.68548	6.88607
101488	solute carrier organic anion transporter family, member 2b1(Slco2b1)	-5.79585	5.67298
140483	histamine N-methyltransferase(Hnmt)	-5.97441	4.13702
75284	BCDIN3 domain containing(Bcdin3d)	-6.19972	6.12549
18124	nuclear receptor subfamily 4, group A, member 3(Nr4a3)	-6.22904	8.29539
12369	caspase 7(Casp7)	-6.26454	8.38256
13603	opsin 3(Opn3)	-6.28892	7.27615
547253	poly (ADP-ribose) polymerase family, member 14(Parp14)	-6.35153	7.48393
109637	uroplakin 1A(Upk1a)	-6.35237	4.56867
239691	expressed sequence AU021092(AU021092)	-6.37845	4.04358
15959	interferon-induced protein with tetratricopeptide repeats 3(Ifit3)	-6.43314	5.14864
11899	astrotactin 1(Astn1)	-6.48459	4.63972
16581	kinesin family member C2(Kifc2)	-6.48888	7.66006
77035	lysine (K)-specific demethylase 8(Kdm8)	-6.51995	8.22955
78938	F-box protein 34(Fbxo34)	-6.6049	7.82755
67235	zinc finger with KRAB and SCAN domains 14(Zkscan14)	-6.60545	5.22388
67139	MIS12 kinetochore complex component(Mis12)	-6.63138	8.13434
22590	xeroderma pigmentosum, complementation group A(Xpa)	-6.63685	7.26114
16469	jerky(Jrk)	-6.64642	7.57509
14172	fibroblast growth factor 18(Fgf18)	-6.64788	8.61422
73368	collagen, type XX, alpha 1(Col20a1)	-6.72245	7.60402
218506	mitochondrial ribosomal protein S27(Mrps27)	-6.75566	6.90021
68079	programmed cell death 2-like(Pdcd2l)	-6.80634	7.84844
66371	charged multivesicular body protein 4C(Chmp4c)	-6.84102	7.91637
210297	leucine-rich repeats and calponin homology (CH) domain containing 2(Lrch2)	-6.84733	7.29139
330959	small nuclear RNA activating complex, polypeptide 5(Snapc5)	-6.86921	6.79516
66952	RIKEN cDNA 2310030G06 gene(2310030G06Rik)	-6.90283	6.67908
244431	sarcoglycan zeta(Sgcz)	-6.93472	6.66731
71145	scavenger receptor class A, member 5(Scara5)	-6.97313	6.74579
233147	zinc finger protein 939(Zfp939)	-6.99737	7.53024
24051	sarcoglycan, beta (dystrophin-associated glycoprotein)(Sgcb)	-7.01021	4.9405
380712	TLC domain containing 2(Tlcd2)	-7.01381	6.57828
75387	sirtuin 4(Sirt4)	-7.03659	6.69105
217843	unc-79 homolog (C. elegans)(Unc79)	-7.06023	8.1334
69456	COMM domain containing 10(Commd10)	-7.12174	7.62932
67892	cytochrome c oxidase assembly factor 6(Coa6)	-7.12809	6.23228
407819	cDNA sequence BC031181(BC031181)	-7.13128	5.23266
69241	polymerase (RNA) II (DNA directed) polypeptide D(Polr2d)	-7.15723	7.23631
21390	thromboxane A2 receptor(Tbxa2r)	-7.15874	6.55064
269344	elongation factor RNA polymerase II-like 3(Ell3)	-7.17505	6.2783
57316	C1D nuclear receptor co-repressor(C1d)	-7.17643	6.77892
230959	adherens junction associated protein 1(Ajap1)	-7.21904	7.45538
270120	FAT atypical cadherin 3(Fat3)	-7.31369	6.78183
52575	tRNA methyltransferase 10C(Trmt10c)	-7.37704	7.5468
99899	interferon-induced protein 44(Ifi44)	-7.40742	7.25581
64075	SPARC related modular calcium binding 1(Smoc1)	-7.43662	8.44076
407790	NADH dehydrogenase (ubiquinone) 1 alpha subcomplex, 4-like 2(Ndufa4l2)	-7.44231	6.54829
15245	Hedgehog-interacting protein(Hhip)	-7.44301	5.39294
84112	succinate receptor 1(Sucnr1)	-7.51571	6.31827
216881	WSC domain containing 1(Wscd1)	-7.54245	6.82566
14799	glutamate receptor, ionotropic, AMPA1 (alpha 1)(Gria1)	-7.55003	6.08364
68854	ankyrin repeat and SOCS box-containing 11(Asb11)	-7.55333	7.37946
11808	apolipoprotein A-IV(Apoa4)	-7.58656	5.04434
269954	tubulin tyrosine ligase-like family, member 13(Ttll13)	-7.59072	7.08482
16322	inhibin alpha(Inha)	-7.59771	7.22282
229644	tripartite motif-containing 45(Trim45)	-7.60915	8.56657
67291	coiled-coil domain containing 137(Ccdc137)	-7.62171	5.00087
226922	potassium voltage-gated channel, subfamily Q, member 5(Kcnq5)	-7.63414	7.32601
17961	N-acetyltransferase 2 (arylamine N-acetyltransferase)(Nat2)	-7.67791	5.00093
14049	EYA transcriptional coactivator and phosphatase 2(Eya2)	-7.71435	8.103
77090	occludin/ELL domain containing 1(Ocel1)	-7.7235	6.88661
224997	discs, large (Drosophila) homolog-associated protein 1(Dlgap1)	-7.73575	6.99282
72691	calcium homeostasis modulator 2(Calhm2)	-7.7796	6.34888
15944	immunity-related GTPase family M member 1(Irgm1)	-7.79346	6.60141
67795	renalase, FAD-dependent amine oxidase(Rnls)	-7.80105	6.44982
232854	zinc finger protein 418(Zfp418)	-7.86439	6.28568
57275	lens epithelial protein(Lenep)	-7.8964	8.20569
74190	exocyst complex component 3-like 4(Exoc3l4)	-7.91569	7.27116
74694	TBC1 domain family, member 30(Tbc1d30)	-7.92708	6.88442
27081	zinc finger protein 275(Zfp275)	-7.94163	9.44082
103655	SEC14-like lipid binding 4(Sec14l4)	-7.94289	4.82778
212514	spindle and centriole associated protein 1(Spice1)	-7.95933	5.86263
67261	RIKEN cDNA 2900005J15 gene(2900005J15Rik)	-7.97601	5.5665
56492	claudin 18(Cldn18)	-8.05853	7.1142
216613	coiled-coil domain containing 85A(Ccdc85a)	-8.05977	8.09124
545192	BAI1-associated protein 3(Baiap3)	-8.11701	5.80658
68512	translocase of outer mitochondrial membrane 5 homolog (yeast)(Tomm5)	-8.13153	6.22031
226654	thiosulfate sulfurtransferase (rhodanese)-like domain containing 1(Tstd1)	-8.17392	6.50659
230766	family with sequence similarity 167, member B(Fam167b)	-8.23693	7.13207
12964	crystallin, gamma A(Cryga)	-8.28739	6.22474
66461	protein tyrosine phosphatase, mitochondrial 1(Ptpmt1)	-8.29319	8.19038
71735	leucine-rich repeats and WD repeat domain containing 1(Lrwd1)	-8.29772	7.7272
12292	calcium channel, voltage-dependent, L type, alpha 1S subunit(Cacna1s)	-8.30857	6.00632
329278	tenascin N(Tnn)	-8.36988	6.62353
67698	family with sequence similarity 174, member A(Fam174a)	-8.39386	5.96022
217779	LysM, putative peptidoglycan-binding, domain containing 1(Lysmd1)	-8.39916	6.66747
73233	zinc finger protein 942(Zfp942)	-8.47843	6.82495
107869	cystathionase (cystathionine gamma-lyase)(Cth)	-8.49267	4.80012
11287	pregnancy zone protein(Pzp)	-8.50529	7.12466
208665	aldo-keto reductase family 1, member D1(Akr1d1)	-8.54274	5.77358
271127	a disintegrin-like and metallopeptidase (reprolysin type) with thrombospondin type 1 motif, 16(Adamts16)	-8.54292	7.70482
319655	podocalyxin-like 2(Podxl2)	-8.60288	6.96234
69123	enoyl-Coenzyme A delta isomerase 3(Eci3)	-8.62943	7.42039
319752	RIKEN cDNA B230209E15 gene(B230209E15Rik)	-8.65336	7.20618
217593	solute carrier family 25 (mitochondrial oxodicarboxylate carrier), member 21(Slc25a21)	-8.68572	5.47445
69824	glyoxalase domain containing 5(Glod5)	-8.69123	8.22738
171282	acyl-CoA thioesterase 4(Acot4)	-8.70123	8.03087
252864	dual specificity phosphatase-like 15(Dusp15)	-8.71852	5.8592
14317	formiminotransferase cyclodeaminase(Ftcd)	-8.72996	6.28821
26938	ST6 (alpha-N-acetyl-neuraminyl-2,3-beta-galactosyl-1,3)-N-acetylgalactosaminide alpha-2,6-sialyltransferase 5(St6galnac5)	-8.74999	4.92408
84036	potassium intermediate/small conductance calcium-activated channel, subfamily N, member 1(Kcnn1)	-8.78515	5.30793
11606	angiotensinogen (serpin peptidase inhibitor, clade A, member 8)(Agt)	-8.83658	7.34607
243755	solute carrier family 13 (sodium/sulfate symporters), member 4(Slc13a4)	-9.03472	5.27175
11656	aminolevulinic acid synthase 2, erythroid(Alas2)	-9.03848	5.59034
69771	RIKEN cDNA 1810019D21 gene(1810019D21Rik)	-9.0635	5.3156
246228	von Willebrand factor A domain containing 1(Vwa1)	-9.08517	5.13255
20500	solute carrier family 13 (sodium-dependent dicarboxylate transporter), member 2(Slc13a2)	-9.12166	5.03174
13123	cytochrome P450, family 7, subfamily b, polypeptide 1(Cyp7b1)	-9.25806	4.45707
226791	lysophospholipase-like 1(Lyplal1)	-9.28332	7.1336
74087	solute carrier family 7, (cationic amino acid transporter, y+ system) member 13(Slc7a13)	-9.29685	5.19686
76654	uridine phosphorylase 2(Upp2)	-9.41859	7.41276
74413	tandem C2 domains, nuclear(Tc2n)	-9.42209	7.20538
14531	glial cells missing homolog 1 (Drosophila)(Gcm1)	-9.46403	6.33338
213649	Rho guanine nucleotide exchange factor (GEF) 19(Arhgef19)	-9.58258	7.28628
434674	solute carrier family 22, member 28(Slc22a28)	-9.60078	7.07785
380997	cytochrome P450, family 2, subfamily d, polypeptide 12(Cyp2d12)	-9.60422	5.01541
72667	zinc finger protein 444(Zfp444)	-9.71965	5.08379
66859	solute carrier family 16 (monocarboxylic acid transporters), member 9(Slc16a9)	-9.82652	6.42118
60322	carbohydrate (N-acetylglucosamino) sulfotransferase 7(Chst7)	-9.84861	4.57924
64705	dihydropyrimidinase(Dpys)	-9.9862	4.40814
12810	cochlin(Coch)	-10.0634	5.29366
110959	nudix (nucleoside diphosphate linked moiety X)-type motif 19(Nudt19)	-10.4593	5.37485
21743	indolethylamine N-methyltransferase(Inmt)	-10.7874	4.00789
170745	X-prolyl aminopeptidase (aminopeptidase P) 2, membrane-bound(Xpnpep2)	-11.0488	4.8503
104816	asparaginase(Aspg)	-11.1631	7.54703
